# Supplementary material for: Probiotic Lactic Acid Bacteria-Fermented Beverages from Bambara Groundnut and Cowpea Sprouts Modulate Gut Microbiota and Short-Chain Fatty Acids
Source: Foods. 2026 Mar 26;15(7):1141. doi: 10.3390/foods15071141 (PMC13072960; doi:10.3390/foods15071141)
Supplement: Supplementary file 1 [file foods-15-01141-s001.zip]

Archive with 1 entries (1 files):
- foods-4152750-supplementary.pdf
